# Supplementary material for: Absent in Melanoma 2 (AIM2) Regulates the Stability of Regulatory T Cells
Source: Int J Mol Sci. 2022 Feb 17;23(4):2230. doi: 10.3390/ijms23042230 (PMC8876789; doi:10.3390/ijms23042230)
Supplement: Supplementary file 1 [file ijms-23-02230-s001.zip]

Archive with 3 entries (2 files):
- ijms-1405637-supplementary/
- ijms-1405637-supplementary/ijms_1405637_Suppl Fig_revised.pdf
- ijms-1405637-supplementary/ijms_1405637_Suppl Table.pdf
